# Supplementary material for: Chemosensory Profile of South Tyrolean Pinot Blanc Wines: A Multivariate Regression Approach
Source: Molecules. 2021 Oct 15;26(20):6245. doi: 10.3390/molecules26206245 (PMC8538629; doi:10.3390/molecules26206245)
Supplement: Supplementary file 1 [file molecules-26-06245-s001.zip]

Archive with 1 entries (1 files):
- molecules-1377609-supplementary.pdf
